# Supplementary material for: Targeted Metabolomics Study on the Effect of Vinegar Processing on the Chemical Changes and Antioxidant Activity of Angelica sinensis
Source: Antioxidants (Basel). 2023 Nov 28;12(12):2053. doi: 10.3390/antiox12122053 (PMC10740601; doi:10.3390/antiox12122053)
Supplement: Supplementary file 1 [file antioxidants-12-02053-s001.zip]

Archive with 1 entries (1 files):
- antioxidants-2720559-supplementary.pdf
